# Supplementary material for: Source-Specific Accumulation, Translocation, and Health Risks of Potentially Toxic Elements in Paddy Fields from Different Anthropogenic Impact Zones in Hunan Province, China
Source: Plants (Basel). 2026 Jun 12;15(12):1818. doi: 10.3390/plants15121818 (PMC13306372; doi:10.3390/plants15121818)
Supplement: Supplementary file 1 [file plants-15-01818-s001.zip]

Archive with 1 entries (1 files):
- plants-4303205-supplementary.pdf
